# Supplementary material for: Perinatal High-Salt Diet Induces Gut Microbiota Dysbiosis, Bile Acid Homeostasis Disbalance, and NAFLD in Weanling Mice Offspring
Source: Nutrients. 2021 Jun 22;13(7):2135. doi: 10.3390/nu13072135 (PMC8308454; doi:10.3390/nu13072135)
Supplement: Supplementary file 1 [file nutrients-13-02135-s001.zip]

Archive with 1 entries (1 files):
- nutrients-1153542-supplementary.pdf
